# Supplementary material for: The Role of Mast Cells in the Remodeling Effects of Molecular Hydrogen on the Lung Local Tissue Microenvironment under Simulated Pulmonary Hypertension
Source: Int J Mol Sci. 2024 Oct 13;25(20):11010. doi: 10.3390/ijms252011010 (PMC11507233; doi:10.3390/ijms252011010)
Supplement: Supplementary file 1 [file ijms-25-11010-s001.zip]

Archive with 1 entries (1 files):
- ijms-3221879-supplementary.pdf
